# Supplementary material for: Using structure prediction of negative sense RNA virus nucleoproteins to assess evolutionary relationships
Source: Virus Evol. 2024 Jul 22;10(1):veae058. doi: 10.1093/ve/veae058 (PMC11315766; doi:10.1093/ve/veae058)
Supplement: veae058_Supp [file veae058_supp.zip]

Archive with 5 entries (5 files):
- suppl_data/Supplemental information.pdf
- suppl_data/Supplementary Table 1.xlsx
- suppl_data/Supplementary_File_1_Initial_Dataset_NP_PDBs.zip
- suppl_data/Supplementary_File_2_Full_NSV_Dataset_NP _AlphaFold_PDBs.zip
- suppl_data/Supplementary_File_3_Raw_data_files.zip
